# Supplementary material for: Optical inactivation of intracellular molecules by fast-maturating photosensitizing fluorescence protein, HyperNova
Source: Commun Biol. 2024 Aug 6;7:945. doi: 10.1038/s42003-024-06583-x (PMC11303530; doi:10.1038/s42003-024-06583-x)
Supplement: Supplementary file 4 — Supplementary Data [file 42003_2024_6583_MOESM4_ESM.xlsx]

## Sheet: Fig. 1a
Time (hr)	mean			sem
	SuperNova	SN-S10R	HyperNova	SuperNova	SN-S10R	HyperNova
0	0	0	0	0	0	0
3	0.148998	0.128283	0.761907	0.00412137	0.0017211	0.00983798
6	0.33856	0.396105	0.925901	0.0101408	0.00385001	0.00602045
9	0.4146	0.612809	0.978113	0.00756083	0.00655847	0.00642723
12	0.536403	0.754078	0.994395	0.00822843	0.0057897	0.00691511
24	0.771471	0.853803	1.01426	0.0133118	0.00360097	0.00832016

## Sheet: Fig. 1b
nm	em	ex
500		0.206397
501		0.21248
502		0.218896
503		0.225837
504		0.233593
505		0.241847
506		0.250979
507		0.26086
508		0.271504
509		0.282487
510		0.293991
511		0.305924
512		0.318141
513		0.330621
514		0.343637
515		0.3573
516		0.371268
517		0.38549
518		0.40017
519		0.415223
520		0.429927
521		0.444638
522		0.459643
523		0.474763
524		0.48976
525		0.504913
526		0.520051
527		0.534694
528		0.548532
529		0.561429
530		0.573711
531		0.584751
532		0.595276
533		0.605195
534		0.614883
535		0.623855
536		0.632781
537		0.641073
538		0.648847
539		0.655905
540		0.662579
541		0.66945
542		0.676493
543		0.683957
544		0.691891
545		0.70054
546		0.709661
547		0.719242
548		0.729533
549		0.740626
550		0.752273
551		0.764723
552		0.778459
553		0.79277
554		0.807715
555		0.823313
556		0.839238
557		0.854838
558		0.87062
559		0.88658
560		0.902154
561		0.917578
562		0.932736
563		0.947277
564		0.960562
565		0.972545
566		0.982335
567		0.990284
568		0.995945
569		0.999258
570		1
571		0.998262
572		0.993467
573		0.985793
574		0.97537
575		0.961981
576		0.945949
577		0.927316
578		0.905615
579		0.880577
580	0.717908	0.852642
581	0.75016	0.821781
582	0.783677	0.787936
583	0.816489	0.75244
584	0.848222	0.716589
585	0.878173	0.68195
586	0.905212	0.649604
587	0.929223	0.622206
588	0.950393	0.600763
589	0.967999	0.58589
590	0.98168	0.576933
591	0.991414
592	0.997459
593	1
594	0.999126
595	0.995235
596	0.987996
597	0.977999
598	0.965711
599	0.950833
600	0.933359
601	0.914785
602	0.894403
603	0.87217
604	0.848475
605	0.823404
606	0.797516
607	0.770875
608	0.743994
609	0.717602
610	0.691956
611	0.666657
612	0.642207
613	0.618153
614	0.59408
615	0.570365
616	0.547191
617	0.524601
618	0.50247
619	0.481452
620	0.46142
621	0.44195
622	0.422905
623	0.404715
624	0.3871
625	0.370035
626	0.353634
627	0.338355
628	0.323866
629	0.310227
630	0.29754
631	0.28553
632	0.273528
633	0.26191
634	0.250622
635	0.239421
636	0.228532
637	0.218352
638	0.208755
639	0.199475
640	0.190461
641	0.181832
642	0.173489
643	0.16521
644	0.157336
645	0.14997
646	0.142979
647	0.136374
648	0.130242
649	0.124341
650	0.118579
651	0.11292
652	0.107502
653	0.102274
654	0.0971579
655	0.0922939
656	0.0877659
657	0.0833268
658	0.0789776
659	0.0748549
660	0.0709007
661	0.0670178
662	0.0633675
663	0.0599073
664	0.0566628
665	0.0535473
666	0.050689
667	0.0479654
668	0.0453918
669	0.0428481
670	0.0404778
671	0.0381528
672	0.0359332
673	0.0338269
674	0.0319257
675	0.0300961
676	0.0283273
677	0.0266603
678	0.0250891
679	0.0235454
680	0.0220695
681	0.0206914
682	0.0193584
683	0.0180559
684	0.016782
685	0.0155587
686	0.0143491
687	0.0131151
688	0.0119447
689	0.0108764
690	0.00985859
691	0.00895914
692	0.00823435
693	0.00762717
694	0.00712262
695	0.00672998
696	0.00642923
697	0.00620447
698	0.00602579
699	0.00589072
700	0.00579016

## Sheet: Fig. 1c
GFP	SuperNova	SN-S10R	HyperNova
32.2917	30.6122	40.3361	67.4419
27.7778	11.5385	23.8095	62.2807
-7.31707	13.4615	-20	71.4286
-10.3896	32.0388	50	78.3333
-3.44828	31.5315	7.14286	76.699
2.17391	20.5128	27.7778	83.3333
-27.0408	27.7778	25	98.1308
5.03597	32.4324	47.619	97.5845
6.91824	30.4348	29.7872	96.5753
-5.7554	17.2043	45.2055	96
1.5625	11.8812	34.0206	79.8283
-1.1236	13.4228	16.3043	91.1243
-0.531915	21.7949	45.4545	91.5493
-6.74157	10.9589	18.1818	90.8046
-0.540541	11.4583	43.4783	84.2105
-1.81818	12.6437	23.0769	90
			86.8852
			87.5
			93.1034
			95.5056
			99.4709
			88.9908

## Sheet: Fig. 1d
Time (hr)	GFP	SuperNova	SN-10R	HyperNova
0	0	0	0	0
0.5	0	0	0	0
1	0	0	0	0
1.5	0	0	0	0
2	0	2.38095	6.81818	0
2.5	0	2.38095	6.81818	9.7561
3	4.87805	4.7619	9.09091	19.5122
3.5	4.87805	7.14286	9.09091	24.3902
4	4.87805	7.14286	11.3636	26.8293
4.5	7.31707	7.14286	11.3636	31.7073
5	7.31707	7.14286	13.6364	34.1463
5.5	7.31707	9.52381	13.6364	36.5854
6	7.31707	9.52381	13.6364	46.3415
6.5	7.31707	9.52381	13.6364	46.3415
7	7.31707	9.52381	15.9091	46.3415
7.5	7.31707	9.52381	18.1818	51.2195
8	9.7561	9.52381	18.1818	53.6585
8.5	9.7561	9.52381	18.1818	56.0976
9	9.7561	11.9048	18.1818	56.0976
9.5	9.7561	11.9048	18.1818	56.0976
10	9.7561	11.9048	18.1818	60.9756
10.5	9.7561	11.9048	18.1818	65.8537
11	9.7561	14.2857	18.1818	68.2927
11.5	9.7561	16.6667	18.1818	68.2927
12	9.7561	16.6667	20.4545	70.7317

## Sheet: Fig. 2d
c-jun		p53		AuroraA
SuperNova	HyperNova	SuperNova	HyperNova	SuperNova	HyperNova
51.082	167.308	27.6344	437.363	182.102	193.217
56.0299	122.77	27.2273	386.911	96.0416	173.42
108.769	125.088	137.6	569.715	96.0842	305.87
56.2066	124.35	136.08	547.889	117.3	264.291
55.5312	372.713	395.38	306.115	84.6717	247.188
219.56	289.386	59.0222	292	111.17	194.951
92.8432	300.609	55.1185	280.879	104.977	135.9
56.9069	272.963	215.222	290.897	108.777	190.681
56.1983	287.79	74.6532	617.894	115.922	290.133
109.122	232.013	131.071	479.333	86.0708	254.763
75.5621	347.04	74.9045	278.327	219.449	223.51
171.986	397.5	132.685	281.732	102.081	248.019
40.5059	328.129	95.0985	636.78	78.9834	213.579
47.3424	304.288	109.124	346.536	69.9307	208.355
88.8733	297.412	31.661	353.135	159.082	204.938
60.9247	362.605	21.9955	535.023	77.4569	179.841
98.7126	318.368	45.6659	708.142	120.236	161.622
135.68	228.845	53.492	404.943	62.8647	170.003
162.066	219.15	44.1807	258.053	51.3077	298.678
171.149	395.194	78.0853	356.622	98.7974	271.805
80.3455	322.608	138.7	334.354	76.6487	261.753
101.754	370.6	40.6925	298.533	95.1745	227.774
127.324	402.995	57.818	236.614	82.0979	150.813
140.086	366.026	74.5844	311.235	98.8138	140.291
117.049	346.319	85.0255	309.116	103.832	254.71
116.429	288.355	73.0165	478.351	108.505	136.432
83.0265	274.152	48.3645	275.054	78.7736	138.891
102.035	229.812	78.6241	258.912	80.3129	107.801
92.9973	222.736	65.6414	420.072	139.981	246.031
91.0655	280.647	57.8391	492.445	97.6224	165.379
66.8167	224.877	56.1254	669.465	87.485	164.558
78.0794	346.928	226.473	542.971	71.4661	141.763
114.64	375.795	36.3863	277.782	57.5739	215.012
72.4288	323.344	254.759	292.968	82.1539	138.224
85.7621	255.348	460.819	311.291	107.03	153.313
158.905	279.977	269.609	341.641	138.484	134.827
125.511	269.624	136.737	347.751	80.1487	128.238
162.055	172.299	39.9817	315.995	156.367	157.719
71.5362	178.557	38.5502	542.172	111.511	131.732
116.725	186.534	56.7519	279.414	146.479	116.851
86.016	135.042	56.3879	256.069	111.864	185.114
104.771	197.629	99.5698	335.239	116.06	156.098
89.5896	263.73	114.651	374.871	91.3453	154.531
	252.037	65.9368	371.981	75.635	108.71
	269.61	47.9223	558.167	74.7359	146.342
		65.4312	355.789	59.0521	118.505
		60.4807	405.053	65.0112	178.697
		47.2203	319.322	62.531	172.404
			304.162		295.356
			545.384

## Sheet: Fig. 2e
	SuperNova-c-jun			HyperNova-c-jun
Light	-	-	+	-	-	+
FBS	-	+	+	-	+	+
	100.464	146.82	157.084	90.0929	158.019	127.059
	89.2165	153.645	190.281	93.1269	189.412	132.198
	88.6705	167.513	149.932	97.7709	168.421	108.545
	121.649	220.748	151.351	119.009	158.638	119.381
	81.0304	167.709	176.856	95.4992	151.179	127.851
	97.3412	200.606	171.346	111.788	200.09	123.926
	110.07	159.058	148.478	82.9554	201.444	121.173
	111.558	193.277	170.795	109.757	219.989	114.856
	85.5445	129.438	155.42	88.5281	138.157	117.579
	96.5933	136.436	145.442	102.965	163.89	119.273
	112.363	129.338	156.726	108.472	142.393	110.272
	105.499	139.349	125.488	100.035	153.9	94.317

## Sheet: Fig. 2f
	SuperNova-p53			HyperNova-p53
Light	-	-	+	-	-	+
FBS	-	+	+	-	+	+
	61.5658	171.53	182.206	149.944	112.965	75.5355
	118.149	91.1032	95.0178	96.7306	129.651	110.259
	113.879	97.5089	109.253	95.3777	179.256	121.082
	106.406	143.06	100.516	57.9481	106.201	98.0834
	53.012	74.3546	112.909	84.472	144.099	149.896
	63.3391	229.948	86.747	78.6749	164.803	137.474
	174.182	105.336	64.716	115.114	129.193	110.145
	109.466	117.04	155.922	121.739	178.882	136.646
	95.952	116.342	219.49	87.5	274.085	210.061
	106.747	128.336	136.132	94.8171	160.671	146.037
	95.952	192.504	147.526	83.8415	166.768	135.061
	101.349	140.93	180.732	133.841	181.402	127.744
	114.39	187.073	210	88.535	124.204	92.0382
	131.951	185.61	156.829	77.3885	110.828	87.5796
	56.3415	201.22	138.78	109.554	151.274	124.522
	97.3171	204.634		124.522	132.166	103.185

## Sheet: Fig. 2h
	EGFP		SuperNova		HyperNova
light	-	+	-	+	-	+
	0.783333	1.25	0.616667	0.616667	0.466667	3.4
	0.933333	0.616667	0.783333	0.466667	1.4	12
	0.233333	0.566667	0.65	1.4	1.25	2.96667
	0.616667	0.616667	1	1.55	0.216667	2.61667
	0.45	0.383333	1.76667	1.86667	1.91667	10.1333
	1.66667	0.466667	1.63333	2.03333	1.56667	12
	0.95	1.23333	1.53333	1.23333	2.95	12
	1.56667	0.95	1.06667	5.5	0.966667	12
	1.08333	2.65	1.16667	1.16667	1.63333	5.16667
	1.25	2.8	1.43333	4.3	2.21667	5.95

## Sheet: Fig. 3
Fig. 3b						Fig. 3c						Fig. 3d					Fig. 3e						Fig. 3f
HN-JNK1 (JNK1 activity)						SN-JNK1 (JNK1 activity)											HN-JNK1 (ERK activity)
	mean		sem				mean		sem			HN-JNK1		SN-JNK1				mean		sem			HN-JNK1
Time (min)	Light-	Ligth+	Light-	Ligth+		Time (min)	Light-	Ligth+	Light-	Ligth+		Light-	Light+	Light-	Light+		Time (min)	Light-	Ligth+	Light-	Ligth+		Light-	Light+
0	1	1	0.049643	0.0420812		0	1	1	0	0		3.03459	1.99175	2.72815	11.1481		0	1	1	0.0329055	0.0315779		2.17045	0.666961
0.25	1.00621	1.00855	0.049409	0.0412334		0.25	1.00061	1.00267	0.00277709	0.00326713		2.88437	1.49533	2.17074	1.93732		0.25	1.00345	1.00251	0.032685	0.0312428		1.92338	1.4014
0.5	1.01526	1.01288	0.048983	0.0421046		0.5	1.00406	1.00423	0.00435702	0.00447887		4.10946	1.36952	5.52422	2.73498		0.5	1.00262	1.00208	0.0317876	0.0314529		0.336378	1.4206
0.75	1.01598	1.01801	0.0487864	0.0429375		0.75	1.00419	1.00846	0.00553197	0.00552738		3.59924	-0.444464	6.39513	4.42394		0.75	1.00003	1.00418	0.0314441	0.0315784		0.120812	0.839904
1	1.02243	1.02255	0.0485917	0.0438125		1	1.00783	1.01476	0.00709909	0.00618409		4.67108	0.538216	3.35014	3.2285		1	0.996102	1.00663	0.0308063	0.0317299		0.266125	1.4019
1.25	1.02489	1.02873	0.0487534	0.044931		1.25	1.01496	1.01792	0.00932753	0.00704269		3.61572	0.636486	7.80912	2.88021		1.25	0.994922	1.01566	0.031035	0.0320462		0.930129	1.23307
1.5	1.02741	1.03269	0.0488755	0.0453959		1.5	1.02047	1.02605	0.00981376	0.00803768		4.02272	-0.149618	3.06596	2.59743		1.5	0.998254	1.02329	0.0321512	0.032841		1.10929	1.30178
1.75	1.03013	1.03487	0.0490378	0.0457099		1.75	1.02261	1.03141	0.0108675	0.0087085		4.4591	-0.0503746	3.55145	8.20055		1.75	1.00486	1.03887	0.0342716	0.0337437		0.953685	1.62991
2	1.03415	1.03548	0.0495435	0.0462208		2	1.03203	1.03943	0.0125104	0.0090717		2.76392	0.28317	2.89657	3.61548		2	1.01928	1.05512	0.0384316	0.0345297		1.44908	0.918094
2.25	1.03682	1.03732	0.049783	0.0466094		2.25	1.03911	1.0443	0.0146771	0.0102133		3.26544	0.0349565	2.39067	3.35627		2.25	1.03834	1.07643	0.0450607	0.0357195		1.58859	-0.0763597
2.5	1.04043	1.03844	0.0499853	0.0465293		2.5	1.04522	1.04935	0.0160452	0.0112932		5.30826	0.0415895	2.96536	5.04158		2.5	1.06335	1.10272	0.0522649	0.0376378		0.524432	0.0843882
2.75	1.04345	1.03746	0.0498769	0.0465567		2.75	1.052	1.0531	0.0172948	0.0133061		4.66637	-0.139384	5.48964	3.20316		2.75	1.0957	1.13273	0.0605669	0.0403024		0.846733	0.994577
3	1.04797	1.03628	0.0499714	0.0466564		3	1.06258	1.06221	0.0199376	0.0148729		3.4552	1.32815	3.93267	3.06664		3	1.12831	1.16178	0.0682817	0.0427228		2.35099	0.9269
3.25	1.05036	1.03798	0.0502537	0.0471632		3.25	1.07577	1.07247	0.0235729	0.0173621		2.43798	1.70334	5.18044	3.67639		3.25	1.16408	1.192	0.0747543	0.0454968		1.60881	0.510526
3.5	1.05512	1.03762	0.0502592	0.0475242		3.5	1.0934	1.07982	0.0276327	0.0200044		2.25681	1.50211	2.61985	2.16431		3.5	1.20304	1.22235	0.0796542	0.0483878		2.03273	1.25925
3.75	1.06372	1.03806	0.0504436	0.0473002		3.75	1.10952	1.09276	0.0324295	0.0234416		4.22338	2.08744	4.77317	3.5877		3.75	1.24024	1.2514	0.0852281	0.0514698		1.87567	0.751407
4	1.0708	1.03793	0.0506985	0.0472739		4	1.12428	1.10226	0.0363928	0.0262808		3.41523	2.08534	4.05029	4.06919		4	1.27725	1.2832	0.0879891	0.0543841		0.453236	0.906388
4.25	1.07621	1.03714	0.0508795	0.0473849		4.25	1.14309	1.11118	0.0394906	0.0289662		3.99977	2.8055	2.70571	3.50271		4.25	1.31868	1.31658	0.0907576	0.057098		1.25277	0.522688
4.5	1.08301	1.03852	0.0520447	0.0474269		4.5	1.16416	1.12067	0.0441149	0.0315489		5.65787	0.0337545	5.47851	4.3831		4.5	1.35906	1.35022	0.0933417	0.0601663		0.218535	0.281254
4.75	1.09206	1.03845	0.0528702	0.0473127		4.75	1.19203	1.12946	0.0500066	0.0337296		3.32645	2.00105	5.26776	4.86865		4.75	1.39928	1.38484	0.0951916	0.0624078		1.0472	0.492434
5	1.09652	1.03888	0.0527524	0.0472843		5	1.22622	1.14055	0.0583015	0.0360824		2.23267	1.28905	3.34301	6.206		5	1.43821	1.41951	0.0963723	0.0655719		0.308137	0.539871
5.25	1.10083	1.0411	0.0517748	0.0474563		5.25	1.26807	1.15365	0.0694424	0.0386878		3.1349	0.426708	4.883	2.62075		5.25	1.47537	1.44977	0.0977959	0.06722		0.299204	0.809569
5.5	1.10439	1.04368	0.0508967	0.0473266		5.5	1.30819	1.16515	0.0788732	0.040672		3.72514	0.29745	1.0742	3.29534		5.5	1.51437	1.4726	0.0991926	0.0675293		0.516092	1.24166
5.75	1.10594	1.04429	0.0504913	0.0471228		5.75	1.35327	1.18362	0.0863257	0.0433186		3.50469	0.651167	2.01671	2.96483		5.75	1.55234	1.49754	0.100127	0.0689499		0.444924	1.53749
6	1.1045	1.04931	0.0498336	0.0471762		6	1.3995	1.20044	0.0953657	0.0457858		3.92574	1.6971	2.39504	3.29303		6	1.58793	1.51969	0.101809	0.0697447		0.4693	0.075182
6.25	1.11168	1.05466	0.0497009	0.0468693		6.25	1.44602	1.21785	0.103745	0.0483442		2.7069	1.07833	1.95283	2.73017		6.25	1.62482	1.54277	0.103673	0.0710487		0.378887	0.277824
6.5	1.11528	1.05736	0.0498187	0.0463005		6.5	1.50019	1.24394	0.112398	0.0507808		3.69962	0.885154	6.87755	5.28782		6.5	1.65747	1.56669	0.103849	0.072098		0.901054	0.924558
6.75	1.12286	1.06264	0.0500786	0.0458948		6.75	1.56257	1.27176	0.123751	0.0544551		3.12521	0.986108	7.87064	2.00612		6.75	1.69026	1.58735	0.105846	0.0724158		0.977301	0.312261
7	1.1336	1.06742	0.0499348	0.0455701		7	1.62784	1.30133	0.137235	0.0578524		2.81672	0.933468	5.62793	3.39468		7	1.72149	1.60743	0.106211	0.0729363		0.608058	0.633432
7.25	1.14283	1.07331	0.0504309	0.0450009		7.25	1.69921	1.33302	0.147697	0.0617585		3.70955	1.76162	5.33568	5.57909		7.25	1.74442	1.62419	0.105877	0.0728674		0.589546	0.550434
7.5	1.15958	1.07949	0.0504672	0.0447709		7.5	1.77702	1.37097	0.159005	0.0652957		3.57	2.24885	3.49098	2.72905		7.5	1.77053	1.63887	0.106269	0.0733957		0.48694	0.464861
7.75	1.17203	1.08675	0.0508303	0.0442871		7.75	1.86322	1.41013	0.170624	0.0693964		4.42215	2.51945	2.44529	6.12386		7.75	1.80058	1.65763	0.108051	0.0736318		0.190129	1.96726
8	1.18877	1.09445	0.051294	0.0436807		8	1.94526	1.454	0.181768	0.0738379		2.5558	1.61946	3.32368	3.92739		8	1.82396	1.67262	0.109132	0.0733404		1.81366	1.80521
8.25	1.20399	1.10234	0.0520201	0.0430554		8.25	2.03377	1.50208	0.194508	0.0784169		3.10064	1.00008	1.55863	4.62706		8.25	1.85097	1.69076	0.111214	0.0732762		1.47339	1.61693
8.5	1.22377	1.10837	0.0527318	0.0427807		8.5	2.11891	1.55391	0.204146	0.0829002		3.26309	1.4287	3.44755	4.95255		8.5	1.87174	1.70892	0.111899	0.0739885		2.02749	1.78077
8.75	1.24383	1.11616	0.0537131	0.0423102		8.75	2.21512	1.6076	0.212931	0.0875236		4.41474	1.27845	7.80961	3.16392		8.75	1.89251	1.72206	0.112949	0.07373		1.64878	1.49124
9	1.26504	1.1268	0.0551483	0.0416937		9	2.28919	1.65745	0.219736	0.0924866		2.96025	0.452288	3.18237	1.29883		9	1.90928	1.73981	0.112977	0.0745411		1.62863	1.0457
9.25	1.29156	1.13401	0.0572885	0.0414067		9.25	2.37447	1.71752	0.226465	0.0972099		2.65284	3.18468	4.04273	1.93656		9.25	1.92414	1.75606	0.112814	0.0746822		1.75105	1.80913
9.5	1.31907	1.14547	0.0596685	0.0414689		9.5	2.45331	1.78217	0.235027	0.103207		3.96391	1.93559	3.81199	2.34843		9.5	1.94499	1.77026	0.11424	0.0748789		2.0301	1.64004
9.75	1.35008	1.15566	0.0622876	0.0414319		9.75	2.52982	1.85085	0.240583	0.109981		3.81947	3.00358	2.24633	1.66191		9.75	1.95546	1.78063	0.114007	0.07415		2.26267	0.51298
10	1.3794	1.1673	0.0648443	0.0412712		10	2.61148	1.91531	0.246307	0.116006		1.7948	2.39309	2.50082	4.16595		10	1.9692	1.7982	0.114492	0.0752177			0.173051
10.25	1.41017	1.17916	0.068495	0.0413576		10.25	2.68559	1.98838	0.250478	0.124042		4.41099		2.7694	2.91047		10.25	1.98979	1.80798	0.115557	0.0759267			0.629772
10.5	1.44177	1.19023	0.0718169	0.0417166		10.5	2.76861	2.0605	0.255816	0.131715		4.46262		1.9155	3.03949		10.5	2.00443	1.82139	0.116379	0.0762123			1.39521
10.75	1.47021	1.20418	0.0752336	0.0422291		10.75	2.83941	2.13797	0.260413	0.140334		4.23403			3.09982		10.75	2.01805	1.82786	0.117085	0.0754086			1.93607
11	1.50302	1.21679	0.0788536	0.0427474		11	2.90404	2.20917	0.261866	0.148606		2.50464			3.57933		11	2.02447	1.83699	0.116567	0.0758766			0.456482
11.25	1.53711	1.23137	0.0820512	0.0437978		11.25	2.97651	2.29504	0.266345	0.157781		3.56341			3.98994		11.25	2.04094	1.8481	0.11703	0.0766427			0.320694
11.5	1.57568	1.24403	0.0863773	0.0448584		11.5	3.04705	2.37917	0.270304	0.167515		3.82348			2.33854		11.5	2.05801	1.85563	0.11704	0.076886
11.75	1.61187	1.25753	0.0903256	0.0462172		11.75	3.11526	2.4692	0.27372	0.177612					2.46522		11.75	2.06878	1.87003	0.116699	0.0777572
12	1.64718	1.27198	0.0945207	0.0474772		12	3.18012	2.55517	0.276056	0.186685					1.79235		12	2.07535	1.8782	0.117221	0.0777143
12.25	1.68547	1.28718	0.0988317	0.0485824		12.25	3.24519	2.6393	0.278006	0.194047							12.25	2.07872	1.88627	0.116661	0.0778257
12.5	1.72812	1.30276	0.103157	0.0499828		12.5	3.28799	2.721	0.27631	0.200539							12.5	2.08655	1.89422	0.117144	0.0780543
12.75	1.76667	1.31896	0.106787	0.0514068		12.75	3.3442	2.7983	0.277876	0.206633							12.75	2.08879	1.90633	0.116637	0.0780713
13	1.81406	1.33415	0.110635	0.053467		13	3.4104	2.87616	0.277252	0.212161							13	2.08945	1.91565	0.116414	0.0784113
13.25	1.8565	1.3531	0.114213	0.0552677		13.25	3.46385	2.95136	0.278242	0.218237							13.25	2.09219	1.92463	0.116787	0.0786556
13.5	1.90413	1.37027	0.118124	0.0569067		13.5	3.51855	3.03272	0.279277	0.224027							13.5	2.09923	1.93208	0.116678	0.0793199
13.75	1.94496	1.38802	0.121292	0.058357		13.75	3.56762	3.10811	0.277892	0.227186							13.75	2.10132	1.94255	0.11582	0.0805402
14	1.99011	1.40585	0.12393	0.0604052		14	3.62627	3.19358	0.279909	0.230782							14	2.10266	1.94495	0.11501	0.0811738
14.25	2.03839	1.42281	0.127764	0.0622426		14.25	3.68052	3.27218	0.280543	0.237016							14.25	2.1025	1.94946	0.114524	0.0815955
14.5	2.07997	1.44079	0.130204	0.0642375		14.5	3.72513	3.34	0.280122	0.23745							14.5	2.10747	1.95346	0.11504	0.081704
14.75	2.12507	1.45828	0.13271	0.0658661		14.75	3.76936	3.40645	0.280074	0.236336							14.75	2.10784	1.96061	0.113929	0.0822788
15	2.17778	1.47513	0.135904	0.0673348		15	3.80871	3.48483	0.278122	0.240982							15	2.10852	1.96658	0.112755	0.082758
15.25	2.22752	1.49499	0.139828	0.0691244		15.25	3.84601	3.54329	0.277583	0.241185							15.25	2.10748	1.97076	0.112067	0.0831432
15.5	2.27392	1.51053	0.142271	0.0702209		15.5	3.88822	3.61157	0.278179	0.24301							15.5	2.10521	1.96953	0.111531	0.0823353
15.75	2.32662	1.5284	0.144988	0.0720207		15.75	3.92892	3.68406	0.276928	0.2475							15.75	2.10367	1.96836	0.111522	0.0825501
16	2.37642	1.54418	0.1473	0.0734768		16	3.97079	3.73969	0.275789	0.248887							16	2.10298	1.97257	0.110643	0.082274
16.25	2.4267	1.56203	0.149938	0.0750368		16.25	4.0105	3.80007	0.276321	0.248714							16.25	2.10258	1.97328	0.110522	0.0818972
16.5	2.47481	1.57758	0.150525	0.0762343		16.5	4.03813	3.86022	0.275143	0.249069							16.5	2.09318	1.97345	0.109282	0.0822985
16.75	2.51956	1.59268	0.152533	0.0777674		16.75	4.07652	3.91687	0.274569	0.250824							16.75	2.08994	1.96827	0.109401	0.0818985
17	2.56837	1.60716	0.15413	0.0788356		17	4.11855	3.97318	0.27473	0.249745							17	2.08315	1.96856	0.109751	0.0825199
17.25	2.62132	1.62473	0.155553	0.080098		17.25	4.14859	4.02047	0.274244	0.251473							17.25	2.07745	1.96916	0.109212	0.0824904
17.5	2.67987	1.64	0.157808	0.0814659		17.5	4.17564	4.08174	0.272978	0.253644							17.5	2.06675	1.96562	0.109137	0.081719
17.75	2.73245	1.65476	0.158154	0.0825762		17.75	4.2051	4.13729	0.272072	0.255858							17.75	2.06153	1.96806	0.107415	0.0823619
18	2.77509	1.66989	0.159203	0.0838602		18	4.23201	4.16617	0.271121	0.254322							18	2.05268	1.96907	0.106431	0.0826621
18.25	2.82088	1.6833	0.160525	0.0848832		18.25	4.25961	4.20262	0.268808	0.25512							18.25	2.04841	1.96642	0.105376	0.0829367
18.5	2.89521	1.69547	0.158671	0.0855756		18.5	4.27789	4.2387	0.268741	0.258479							18.5	2.0414	1.97166	0.103974	0.0833294
18.75	2.93575	1.71039	0.16103	0.087313		18.75	4.3011	4.27261	0.268191	0.255312							18.75	2.03329	1.97494	0.103241	0.0837016
19	2.98534	1.72302	0.161296	0.0883473		19	4.33668	4.29783	0.267635	0.256937							19	2.02707	1.97165	0.103292	0.083223
19.25	3.01919	1.73713	0.16179	0.0896324		19.25	4.37408	4.33163	0.268542	0.258684							19.25	2.01113	1.96642	0.102582	0.0828264
19.5	3.06429	1.75053	0.163082	0.0907061		19.5	4.39056	4.3609	0.267853	0.259873							19.5	2.00228	1.96684	0.10302	0.0828683
19.75	3.10671	1.76517	0.163374	0.0921625		19.75	4.41259	4.38121	0.26756	0.258353							19.75	1.99565	1.9587	0.102983	0.0824258
20	3.14741	1.77726	0.164372	0.0930712		20	4.45028	4.40516	0.269719	0.261214							20	1.98945	1.95322	0.102543	0.0821255
20.25	3.19079	1.79381	0.164282	0.0946807		20.25	4.46079	4.42773	0.268198	0.259608							20.25	1.97982	1.94551	0.102337	0.0810834
20.5	3.23762	1.81056	0.164456	0.0952392		20.5	4.4818	4.44527	0.266563	0.260705							20.5	1.97466	1.94093	0.102583	0.0797302
20.75	3.28362	1.82185	0.165474	0.0961675		20.75	4.50133	4.45917	0.267047	0.257219							20.75	1.96437	1.94386	0.101772	0.0789287
21	3.32751	1.83146	0.165294	0.0969877		21	4.53243	4.49005	0.26684	0.259292							21	1.95582	1.94286	0.101536	0.0786648
21.25	3.36499	1.84173	0.164241	0.0974253		21.25	4.54456	4.50666	0.265553	0.256791							21.25	1.94708	1.94127	0.100607	0.0780018
21.5	3.40629	1.85587	0.1647	0.0986636		21.5	4.57282	4.52924	0.266537	0.258546							21.5	1.93696	1.9433	0.100381	0.0779451
21.75	3.44737	1.86735	0.164137	0.0977844		21.75	4.57848	4.54791	0.26591	0.258645							21.75	1.93108	1.94476	0.100845	0.0775605
22	3.4836	1.87992	0.163698	0.0982369		22	4.59595	4.55928	0.26498	0.255251							22	1.92351	1.94346	0.0995101	0.0777932
22.25	3.52531	1.89059	0.163612	0.0989814		22.25	4.61539	4.57972	0.265041	0.257706							22.25	1.91059	1.93978	0.0993911	0.0780135
22.5	3.5684	1.89834	0.164297	0.0985619		22.5	4.63192	4.58798	0.265466	0.25572							22.5	1.89961	1.93856	0.0975683	0.0772149
22.75	3.60039	1.90678	0.163859	0.0984621		22.75	4.64428	4.59776	0.265418	0.252494							22.75	1.89375	1.94074	0.0969965	0.0763592
23	3.6314	1.9154	0.163169	0.0988389		23	4.66051	4.62241	0.265664	0.255549							23	1.88105	1.939	0.0965475	0.0753365
23.25	3.67138	1.92647	0.162632	0.0997676		23.25	4.68209	4.62845	0.266541	0.256185							23.25	1.87222	1.93402	0.0958486	0.074767
23.5	3.70934	1.93514	0.162276	0.100635		23.5	4.70241	4.65047	0.264775	0.254661							23.5	1.86797	1.93183	0.0968061	0.0743367
23.75	3.73299	1.94451	0.160962	0.101082		23.75	4.71182	4.66303	0.263093	0.253033							23.75	1.86253	1.92797	0.0968336	0.0744543
24	3.76854	1.95508	0.16055	0.102502		24	4.71185	4.66353	0.261834	0.253728							24	1.8578	1.93012	0.0957443	0.0746093
24.25	3.79586	1.95992	0.159682	0.102419		24.25	4.71631	4.66036	0.2601	0.252429							24.25	1.85105	1.93111	0.0960038	0.0741554
24.5	3.82413	1.97033	0.158666	0.103264		24.5	4.72532	4.67643	0.259553	0.253826							24.5	1.84547	1.93148	0.0957652	0.0744924
24.75	3.8429	1.97896	0.155766	0.103527		24.75	4.7469	4.68578	0.260786	0.252422							24.75	1.83506	1.93278	0.0961667	0.0744277
25	3.87125	1.98586	0.155237	0.103252		25	4.75786	4.68454	0.262409	0.249796							25	1.82428	1.92579	0.0959663	0.0732859
25.25	3.88343	1.99544	0.152088	0.104376		25.25	4.76154	4.69873	0.261014	0.250196							25.25	1.81487	1.92205	0.0955357	0.0726764
25.5	3.91213	2.00849	0.151242	0.105251		25.5	4.76982	4.70684	0.262194	0.251309							25.5	1.81024	1.91646	0.0955323	0.0725137
25.75	3.93763	2.02073	0.150497	0.106251		25.75	4.79096	4.72252	0.262721	0.250602							25.75	1.80457	1.91233	0.0956747	0.0721661
26	3.96606	2.02626	0.150239	0.106485		26	4.80208	4.72311	0.262518	0.248131							26	1.79677	1.91149	0.0953744	0.071926
26.25	3.98106	2.03729	0.148195	0.108118		26.25	4.81287	4.73928	0.264346	0.24814							26.25	1.78799	1.90823	0.0942996	0.0710554
26.5	4.00121	2.04418	0.147276	0.108736		26.5	4.8302	4.74591	0.263905	0.250244							26.5	1.78254	1.90158	0.0942357	0.0709922
26.75	4.02225	2.04633	0.147126	0.108322		26.75	4.84307	4.74585	0.265511	0.247842							26.75	1.7814	1.89968	0.093171	0.0704011
27	4.03403	2.05262	0.146322	0.108723		27	4.87036	4.73562	0.263889	0.244974							27	1.77779	1.89216	0.0926231	0.0691233
27.25	4.05185	2.05861	0.146232	0.108666		27.25	4.87499	4.75039	0.262928	0.245078							27.25	1.7775	1.88499	0.0922706	0.0686016
27.5	4.06058	2.06509	0.145092	0.10883		27.5	4.87992	4.7508	0.261054	0.246947							27.5	1.77791	1.88015	0.0921733	0.068144
27.75	4.08215	2.07071	0.144746	0.110003		27.75	4.88493	4.76069	0.262846	0.24462							27.75	1.772	1.87694	0.0919803	0.0672542
28	4.11148	2.07615	0.144893	0.10935		28	4.88876	4.7694	0.26205	0.245818							28	1.76199	1.88189	0.0905867	0.0671461
28.25	4.12416	2.07892	0.143307	0.109739		28.25	4.91332	4.76247	0.263075	0.246379							28.25	1.7574	1.88078	0.0909214	0.0663998
28.5	4.13229	2.08478	0.141442	0.110146		28.5	4.92151	4.76157	0.263131	0.246853							28.5	1.75625	1.87232	0.091443	0.0658203
28.75	4.15517	2.08787	0.141777	0.11043		28.75	4.91606	4.75328	0.263732	0.246413							28.75	1.74703	1.86987	0.0912787	0.0652916
29	4.16474	2.09532	0.140179	0.111255		29	4.92844	4.7466	0.264558	0.243748							29	1.73868	1.86729	0.0902457	0.0643896
29.25	4.17854	2.10259	0.139036	0.112006		29.25	4.93093	4.75365	0.263592	0.244559							29.25	1.73126	1.86326	0.0885525	0.0632913
29.5	4.18898	2.11129	0.136546	0.113213		29.5	4.94129	4.75309	0.264914	0.243196							29.5	1.72417	1.86013	0.0887006	0.0630518
29.75	4.20259	2.11448	0.136	0.113737		29.75	4.94401	4.75794	0.264609	0.244651							29.75	1.71943	1.85451	0.0887535	0.0629471
30	4.23376	2.12195	0.137738	0.114348		30	4.96767	4.7658	0.266115	0.244085							30	1.71326	1.85022	0.0876416	0.0620982
30.25	4.24228	2.12653	0.136697	0.115071		30.25	4.96913	4.76772	0.265916	0.246925							30.25	1.7111	1.84505	0.088102	0.0606105
30.5	4.26206	2.13239	0.135056	0.115554		30.5	4.96849	4.76733	0.267005	0.2454							30.5	1.70631	1.83874	0.0875482	0.059962
30.75	4.26895	2.12952	0.132988	0.115154		30.75	4.98911	4.77696	0.267367	0.244953							30.75	1.70527	1.83671	0.0880173	0.0595055
31	4.28153	2.13074	0.134175	0.114787		31	4.99384	4.77851	0.266518	0.243064							31	1.70471	1.83235	0.087857	0.0589861
31.25	4.2994	2.13576	0.13531	0.114891		31.25	4.99437	4.77393	0.266782	0.244943							31.25	1.69781	1.82876	0.0872776	0.0579921
31.5	4.30246	2.14171	0.133867	0.115507		31.5	5.00082	4.76572	0.268514	0.243947							31.5	1.69646	1.82916	0.0875064	0.0580655
31.75	4.31127	2.14704	0.133416	0.115971		31.75	5.00082	4.75029	0.267475	0.243551							31.75	1.69106	1.82587	0.0871129	0.0576743
32	4.32006	2.153	0.133532	0.116863		32	4.98119	4.74886	0.266822	0.244813							32	1.69019	1.82149	0.0877248	0.0578951
32.25	4.33339	2.15277	0.132343	0.116622		32.25	4.99341	4.75158	0.267402	0.244852							32.25	1.68441	1.81723	0.0868003	0.0576887
32.5	4.33963	2.15348	0.13134	0.116258		32.5	4.99091	4.74956	0.269923	0.245334							32.5	1.68572	1.81566	0.0868919	0.0578693
32.75	4.35408	2.1577	0.131483	0.116576		32.75	4.98078	4.75628	0.2668	0.247726							32.75	1.68262	1.80963	0.0865292	0.0573148
33	4.36465	2.16252	0.13193	0.117325		33	4.97902	4.76251	0.268233	0.249302							33	1.67846	1.80779	0.0868884	0.0574022
33.25	4.37359	2.16849	0.132014	0.117439		33.25	4.97456	4.73626	0.268742	0.245873							33.25	1.67746	1.80552	0.0866451	0.05736
33.5	4.38358	2.17127	0.131927	0.117475		33.5	4.96688	4.74409	0.266302	0.245482							33.5	1.67481	1.79991	0.0865563	0.0571673
33.75	4.40377	2.17349	0.133547	0.11788		33.75	4.97109	4.74213	0.266376	0.245692							33.75	1.67554	1.79456	0.0867843	0.0568446
34	4.41101	2.17742	0.132525	0.11715		34	4.97441	4.73792	0.266072	0.248224							34	1.67091	1.78715	0.0860085	0.0563753
34.25	4.42553	2.17845	0.133883	0.117012		34.25	4.96513	4.75025	0.26449	0.247144							34.25	1.6731	1.78288	0.0863747	0.0571288
34.5	4.4324	2.1942	0.134659	0.118502		34.5	4.97276	4.75144	0.266875	0.245918							34.5	1.66891	1.77673	0.0856053	0.0567628
34.75	4.43788	2.20246	0.13385	0.11894		34.75	4.96231	4.75464	0.268186	0.247698							34.75	1.66998	1.77059	0.0861683	0.0563314
35	4.44785	2.2048	0.132392	0.119654		35	4.96816	4.76408	0.266624	0.250344							35	1.66938	1.77036	0.0875195	0.0557396
35.25	4.44552	2.20589	0.130519	0.118963		35.25	4.96965	4.75339	0.268232	0.248663							35.25	1.66943	1.76622	0.0873783	0.0552381
35.5	4.44724	2.20654	0.129659	0.118886		35.5	4.96641	4.73634	0.267616	0.247321							35.5	1.66865	1.76088	0.0870058	0.0548209
35.75	4.44818	2.20836	0.12956	0.118952		35.75	4.96276	4.72917	0.266401	0.248016							35.75	1.66819	1.75768	0.0873614	0.0550548
36	4.46393	2.2119	0.129733	0.119154		36	4.9332	4.72159	0.264468	0.246542							36	1.66721	1.74843	0.0877478	0.0548208
36.25	4.47677	2.20985	0.130348	0.1182		36.25	4.91433	4.70962	0.261818	0.245756							36.25	1.66804	1.74418	0.0878842	0.0549924
36.5	4.48062	2.21282	0.129391	0.118419		36.5	4.89668	4.70744	0.261653	0.244453							36.5	1.6659	1.73931	0.0874706	0.0549541
36.75	4.49104	2.21072	0.12865	0.117933		36.75	4.89605	4.69776	0.262649	0.244522							36.75	1.66521	1.73453	0.0868515	0.0551602
37	4.49339	2.21031	0.127157	0.118019		37	4.89698	4.69885	0.262593	0.245969							37	1.66813	1.7336	0.0870536	0.0559879
37.25	4.49511	2.20899	0.126276	0.117608		37.25	4.89486	4.69665	0.262071	0.245673							37.25	1.6648	1.72934	0.0874648	0.0555868
37.5	4.49015	2.20852	0.125994	0.116898		37.5	4.89374	4.68932	0.261759	0.245241							37.5	1.6623	1.72845	0.0871869	0.0558513
37.75	4.49344	2.21174	0.124846	0.117657		37.75	4.89937	4.68012	0.264769	0.245021							37.75	1.66304	1.72852	0.0877089	0.0557681
38	4.50382	2.21218	0.126731	0.117385		38	4.89668	4.68485	0.264509	0.246577							38	1.66219	1.72776	0.0871327	0.0559979
38.25	4.5152	2.21041	0.126995	0.11706		38.25	4.8992	4.68764	0.265715	0.244374							38.25	1.65563	1.72418	0.0865554	0.0562674
38.5	4.51806	2.2136	0.126852	0.117416		38.5	4.90953	4.6909	0.26594	0.242767							38.5	1.65396	1.72684	0.0856126	0.0563799
38.75	4.51461	2.21125	0.127475	0.117017		38.75	4.90759	4.67415	0.264901	0.241629							38.75	1.64654	1.72615	0.0851906	0.0563631
39	4.52088	2.21581	0.129124	0.11794		39	4.89656	4.6811	0.268471	0.244155							39	1.64396	1.72855	0.0857362	0.0570574
39.25	4.52758	2.21938	0.129638	0.11817		39.25	4.90488	4.68545	0.269407	0.244963							39.25	1.64402	1.72709	0.0853892	0.0574408
39.5	4.53111	2.22048	0.128691	0.11781		39.5	4.8944	4.67891	0.268463	0.246364							39.5	1.64025	1.72635	0.0850496	0.0581454
39.75	4.52441	2.22472	0.127894	0.118191		39.75	4.89598	4.67253	0.268305	0.244789							39.75	1.63874	1.72193	0.085424	0.0584253
40	4.52	2.22055	0.127449	0.117686		40	4.90062	4.6702	0.269306	0.245932							40	1.63826	1.71962	0.0861899	0.0580871
40.25	4.52103	2.22046	0.128291	0.117756		40.25	4.90519	4.66365	0.271622	0.245639							40.25	1.63344	1.7167	0.0858472	0.0585541
40.5	4.52463	2.22484	0.129113	0.118171		40.5	4.9163	4.66968	0.271649	0.246614							40.5	1.6272	1.71087	0.0853371	0.0583187
40.75	4.52549	2.22641	0.129974	0.118622		40.75	4.89399	4.65738	0.270999	0.243917							40.75	1.62392	1.71135	0.0851797	0.0587635
41	4.52883	2.22469	0.130314	0.118421		41	4.89985	4.64474	0.271436	0.244506							41	1.61922	1.71204	0.0852655	0.0591885
41.25	4.54316	2.22294	0.13014	0.118534		41.25	4.88855	4.66125	0.269877	0.244688							41.25	1.61406	1.71167	0.0839236	0.0591731
41.5	4.55053	2.22298	0.129454	0.118626		41.5	4.88722	4.65811	0.270692	0.244455							41.5	1.61182	1.71331	0.0841145	0.059124
41.75	4.56092	2.22355	0.128263	0.119195		41.75	4.88085	4.64278	0.269041	0.243789							41.75	1.61007	1.71305	0.0845111	0.0597465
42	4.55704	2.22546	0.12811	0.119475		42	4.87911	4.64271	0.267821	0.244237							42	1.60889	1.70992	0.0836914	0.0593168
42.25	4.56045	2.22362	0.128501	0.118961		42.25	4.86776	4.64326	0.268746	0.246237							42.25	1.60194	1.71338	0.0822861	0.0593927
42.5	4.5672	2.22306	0.128388	0.11937		42.5	4.85149	4.64732	0.267792	0.245556							42.5	1.60325	1.71858	0.0823307	0.0599014
42.75	4.56873	2.22174	0.128023	0.119046		42.75	4.84368	4.65627	0.268003	0.247276							42.75	1.59942	1.71787	0.0817628	0.0606307
43	4.58044	2.2221	0.129559	0.119572		43	4.83848	4.65666	0.265946	0.243768							43	1.60056	1.72514	0.0819179	0.0612504
43.25	4.58206	2.22239	0.128918	0.119648		43.25	4.8416	4.64148	0.266259	0.242991							43.25	1.59472	1.72532	0.081054	0.0618056
43.5	4.58069	2.22443	0.12732	0.119621		43.5	4.83086	4.65119	0.26439	0.24176							43.5	1.59183	1.72986	0.0804328	0.0627677
43.75	4.58053	2.22481	0.127504	0.119759		43.75	4.8361	4.66368	0.263416	0.243783							43.75	1.59373	1.73236	0.0811273	0.0633758
44	4.5853	2.22901	0.127758	0.120166		44	4.84631	4.66034	0.264447	0.242889							44	1.59275	1.73362	0.0819635	0.06423
44.25	4.57828	2.22961	0.127143	0.120278		44.25	4.85305	4.66547	0.26619	0.24623							44.25	1.59298	1.73516	0.081529	0.0646041
44.5	4.56983	2.23215	0.124655	0.120575		44.5	4.84682	4.66835	0.265387	0.248711							44.5	1.583	1.73922	0.0806533	0.0651939
44.75	4.57705	2.23105	0.124362	0.120755		44.75	4.84253	4.6655	0.266454	0.247326							44.75	1.57735	1.74239	0.0802529	0.065849
45	4.5759	2.22876	0.124272	0.121259		45	4.84984	4.6763	0.265609	0.249607							45	1.57913	1.74336	0.0808709	0.0664159

## Sheet: Fig. 4
Fig. 4b						Fig. 4c						Fig. 4d					Fig. 4e						Fig. 4f
HN-ERK2 (ERK2 activity)						SN-ERK2 (ERK2 activity)											HN-ERK2 (JNK activity)
	mean		sem				mean		sem			HN-ERK2		SN-ERK2				mean		sem			HN-ERK2
Time (min)	Light-	Ligth+	Light-	Ligth+		Time (min)	Light-	Ligth+	Light-	Ligth+		Light-	Light+	Light-	Light+		Time (min)	Light-	Ligth+	Light-	Ligth+		Light-	Light+
0	1	1	0.0321282	0.0307682		0	1	1	0	0		1.32573	1.37277	1.77766	0.896379		0	1	1	0.0337076	0.0250482		0.558295	0.527837
0.25	1.00696	1.00954	0.0320055	0.0296831		0.25	1.00426	1.01048	0.00236655	0.00239066		1.5734	0.948643	1.92208	0.58179		0.25	0.998441	1.00692	0.0334613	0.0248303		0.203878	0.726915
0.5	1.00731	1.01345	0.0319173	0.0287997		0.5	1.00585	1.0181	0.0036333	0.00321255		1.12431	1.49894	0.944351	1.44886		0.5	1.0054	1.01286	0.0336092	0.0248457		0.700399	0.172422
0.75	1.00862	1.01416	0.0327351	0.0282686		0.75	1.00711	1.02297	0.00480127	0.00566223		1.33778	0.84183	0.754473	0.698429		0.75	1.01291	1.0167	0.0337347	0.0245927		0.0660249	0.512864
1	1.00991	1.01386	0.0330274	0.0277785		1	1.00858	1.02834	0.00642578	0.00668826		1.18651	1.23686	0.0611077	0.263526		1	1.01239	1.0228	0.0335525	0.0251389		0.468003	0.131974
1.25	1.00932	1.01642	0.034344	0.0276795		1.25	1.00977	1.03633	0.00753611	0.00842533		1.39863	0.248735	1.18719	0.728682		1.25	1.01991	1.02735	0.0336376	0.0252212		0.498618	0.320743
1.5	1.01375	1.01561	0.0350844	0.0276384		1.5	1.00978	1.03783	0.00823568	0.00921346		1.32086	-0.418013	1.10811	0.357616		1.5	1.02644	1.03095	0.0340359	0.0252834		0.421988	0.677924
1.75	1.01912	1.0183	0.0360342	0.0275157		1.75	1.01023	1.04283	0.00950571	0.0101643		1.46436	-0.060985	0.68852	1.34304		1.75	1.03264	1.03665	0.0342894	0.0256354		0.291044	0.872367
2	1.02405	1.02182	0.0380055	0.0274719		2	1.01325	1.0496	0.0106104	0.0116236		1.507	-0.422376	1.07568	1.32366		2	1.03582	1.04246	0.034833	0.0255856		0.80238	0.191585
2.25	1.03491	1.02437	0.0394023	0.0274934		2.25	1.0164	1.05414	0.0115681	0.0123207		2.21073	0.127638	2.16003	0.142418		2.25	1.03464	1.04632	0.0349674	0.0259495		0.0826554	0.158626
2.5	1.0445	1.02682	0.0414625	0.0275907		2.5	1.0215	1.05698	0.0118758	0.0129999		1.31539	0.0718108	0.961536	0.246994		2.5	1.03653	1.05058	0.0350999	0.0264298		0.358238	0.316089
2.75	1.05745	1.02878	0.0427414	0.0277439		2.75	1.02469	1.0592	0.0122079	0.0136515		0.942232	0.223755	0.860002	0.37839		2.75	1.03734	1.05444	0.0348657	0.0268728		0.327285	0.235171
3	1.07373	1.02921	0.0450334	0.0280794		3	1.03197	1.0618	0.0129084	0.0142457		1.19008	-0.0126842	0.687442	0.0167114		3	1.04128	1.059	0.0349194	0.0269056		0.447128	0.450676
3.25	1.08948	1.03037	0.046006	0.0283025		3.25	1.0382	1.06566	0.0140274	0.0144598		0.647485	0.587959	0.432263	0.498042		3.25	1.04034	1.06086	0.0350571	0.0269922		1.15433	0.141889
3.5	1.11112	1.03413	0.047432	0.0286063		3.5	1.04935	1.07074	0.0152922	0.0151623		0.701763	0.613674	0.730293	0.584246		3.5	1.04431	1.06237	0.0351539	0.0269578		0.710122	0.106047
3.75	1.13278	1.03675	0.050811	0.0289464		3.75	1.06682	1.07797	0.0170615	0.0162389		3.44331	0.996825	1.55005	0.745415		3.75	1.04378	1.06537	0.0349337	0.0271862		0.110581	0.373053
4	1.15579	1.03791	0.0531553	0.0290979		4	1.08242	1.08341	0.0187601	0.0175636		1.12738	0.626413	0.507886	0.989315		4	1.04449	1.06869	0.035259	0.0270286		0.23584	0.069229
4.25	1.18077	1.04087	0.0546857	0.0295387		4.25	1.10103	1.09113	0.0212664	0.0189672		2.4718	-0.0929008	1.26204	0.238965		4.25	1.0459	1.07239	0.0354248	0.0271607		0.131494	0.190449
4.5	1.20827	1.04379	0.0582137	0.0302914		4.5	1.11263	1.09788	0.0221141	0.0197879		1.25302	1.34151	1.40109	1.30173		4.5	1.04717	1.07687	0.0347966	0.0273227		0.102966	-0.0252999
4.75	1.23158	1.04866	0.0602829	0.0308714		4.75	1.12962	1.10568	0.0236068	0.0208115		1.31536	0.87688	1.34563	1.16689		4.75	1.04677	1.07976	0.0347549	0.0273372		0.400402	0.32369
5	1.25971	1.05205	0.0623637	0.0312559		5	1.14589	1.11513	0.0257709	0.0218029		2.90998	1.1493	0.834009	1.37329		5	1.04651	1.08189	0.0348687	0.0274879		0.600034	0.0281814
5.25	1.2903	1.05343	0.065921	0.0312699		5.25	1.16124	1.12578	0.0274459	0.0237461		1.50547	1.70418	0.509446	0.793909		5.25	1.04738	1.08272	0.0345334	0.0278798		0.299933	0.387883
5.5	1.31735	1.0584	0.0685453	0.0315758		5.5	1.17758	1.13639	0.0283023	0.0245968		1.44131	1.12028	0.686819	0.761206		5.5	1.04937	1.08433	0.0347897	0.0279404		0.420478	0.21711
5.75	1.34887	1.06269	0.0723417	0.0321157		5.75	1.19638	1.14611	0.0307975	0.0253979		1.22603	1.37874	0.963934	0.714561		5.75	1.05179	1.08457	0.0342502	0.0279115		1.08609	1.2168
6	1.3767	1.06657	0.0733376	0.0326504		6	1.21203	1.15701	0.0306376	0.0258951		2.26008	0.253039	1.23197	0.89955		6	1.05556	1.08856	0.0353717	0.0282043		-0.0686042	0.333606
6.25	1.41192	1.07045	0.0777615	0.032999		6.25	1.22618	1.16796	0.0331534	0.0264455		2.30564	0.0618622	0.607589	0.22006		6.25	1.05636	1.09214	0.0354128	0.0286564		0.459884	0.434013
6.5	1.44199	1.07565	0.0809862	0.0336352		6.5	1.24565	1.18276	0.0342584	0.0276216		0.940054	0.971981	1.25411	0.53677		6.5	1.05995	1.09542	0.0351598	0.0285524		0.127841	0.490996
6.75	1.47225	1.08111	0.0832531	0.033671		6.75	1.26255	1.19662	0.0347378	0.0297126		1.72085	0.615373	1.20074	1.32204		6.75	1.06055	1.09732	0.0355841	0.0286448		0.40044	0.544398
7	1.50515	1.08722	0.0861197	0.0345915		7	1.27999	1.20593	0.036398	0.0294318		2.08361	0.880747	0.390686	0.86923		7	1.05958	1.0998	0.0357558	0.028699		0.621324	0.606587
7.25	1.53836	1.09262	0.0899596	0.0353154		7.25	1.29704	1.21867	0.0366039	0.0298664		1.86513	0.821471	1.44562	0.659189		7.25	1.061	1.10232	0.0354798	0.0286231		0.292327	0.275454
7.5	1.56327	1.09828	0.0907483	0.0357621		7.5	1.31425	1.23335	0.0385869	0.030962		0.881065	0.435257	0.679733	0.715764		7.5	1.06045	1.10676	0.0352466	0.0286497		0.183176	0.538683
7.75	1.59223	1.10475	0.0940447	0.0363453		7.75	1.32888	1.24759	0.0390694	0.0328938		1.66814	0.389754	0.582587	0.73371		7.75	1.0579	1.1099	0.0351391	0.0292198		0.148894	0.82161
8	1.62214	1.11227	0.0961067	0.0370151		8	1.34798	1.26155	0.0413682	0.0346576		1.24086	0.576161	0.799785	0.525866		8	1.06403	1.1133	0.0359843	0.0295811		0.0991849	0.301474
8.25	1.65175	1.11968	0.0965953	0.0376177		8.25	1.37386	1.27364	0.0428746	0.034913		0.900869	0.31614	0.640639	0.950814		8.25	1.06527	1.11355	0.0356051	0.030056		0.112226	0.239682
8.5	1.67341	1.1275	0.098208	0.0382927		8.5	1.39141	1.28784	0.0439301	0.0360661		1.47035	1.24181	1.13423	0.640289		8.5	1.06462	1.11751	0.0356466	0.0300443		0.606148	0.0887218
8.75	1.70514	1.13284	0.0992793	0.0387004		8.75	1.41003	1.29988	0.0447067	0.0371913		0.634263	0.994715	1.14644	1.21167		8.75	1.06902	1.12121	0.0360587	0.030046		0.091069	0.287204
9	1.73142	1.13992	0.100189	0.0392819		9	1.43258	1.31322	0.0465368	0.0384577		1.4118	0.228531	3.88712	1.52724		9	1.07383	1.12395	0.0359549	0.0304094		-0.173079	0.284686
9.25	1.75704	1.14718	0.101969	0.0396264		9.25	1.45007	1.32826	0.0467469	0.0405754		0.799661	0.518069	2.07046	0.898179		9.25	1.07649	1.12561	0.0359229	0.0306257		0.905738	0.216001
9.5	1.78411	1.15351	0.101772	0.0403908		9.5	1.47448	1.348	0.0482098	0.0427022		1.88856	0.330579	3.39996	0.115816		9.5	1.07797	1.12852	0.0356646	0.0307806		0.0182243	0.329502
9.75	1.81084	1.16254	0.103313	0.0406366		9.75	1.49258	1.36217	0.0488959	0.0443706		2.38551	0.24081	0.805354	0.429973		9.75	1.07776	1.1314	0.0354014	0.0309765		-0.0263406	0.0917754
10	1.83811	1.17135	0.10634	0.0416398		10	1.51514	1.37866	0.0510704	0.0450043		1.01269	0.350893	1.79231	1.41359		10	1.08754	1.1343	0.0358548	0.0309633		0.49002	0.234931
10.25	1.86382	1.17767	0.106916	0.0419032		10.25	1.53219	1.39154	0.0515649	0.0461733			1.19299	0.892904	1.13917		10.25	1.08992	1.13804	0.0361036	0.0312678		0.335335	0.142781
10.5	1.89013	1.18621	0.11021	0.0425903		10.5	1.55716	1.40636	0.0525788	0.0475281				1.31168	1.24156		10.5	1.09299	1.13983	0.0361311	0.0317145		0.347491	0.346515
10.75	1.91599	1.19129	0.113527	0.0429783		10.75	1.57921	1.41974	0.0542176	0.0493924				1.17093	1.1503		10.75	1.09715	1.14182	0.0371002	0.0318785		0.0211916	0.320128
11	1.93863	1.20062	0.113052	0.0439445		11	1.59625	1.43012	0.0541145	0.0496417				1.44276	0.649671		11	1.099	1.14779	0.0374166	0.0322946		0.393126	-0.0792931
11.25	1.96594	1.20939	0.114434	0.0446614		11.25	1.61117	1.44728	0.0554037	0.0518473				0.524192	1.08091		11.25	1.09946	1.14908	0.0377696	0.032806		0.601245	0.268081
11.5	1.99122	1.21668	0.117416	0.0448088		11.5	1.62667	1.45958	0.0563165	0.0522718					1.2575		11.5	1.10218	1.15151	0.038158	0.032965		0.604061	0.153493
11.75	2.0144	1.22229	0.119021	0.045315		11.75	1.64758	1.47495	0.0585966	0.0540998					0.924377		11.75	1.1066	1.15641	0.0388518	0.0332804		0.419046	0.365962
12	2.03803	1.23299	0.119954	0.0466195		12	1.66683	1.48813	0.0608956	0.0550538					0.840229		12	1.11093	1.1569	0.0387887	0.033408		-0.0830109	0.271519
12.25	2.05419	1.24112	0.118218	0.0472048		12.25	1.69027	1.50292	0.0642168	0.0565668							12.25	1.11307	1.1617	0.0395808	0.0340431		0.428549	0.201873
12.5	2.06013	1.24564	0.117906	0.047351		12.5	1.70165	1.51493	0.0657078	0.0570936							12.5	1.11827	1.16384	0.0398726	0.034459
12.75	2.07544	1.25483	0.118911	0.0481609		12.75	1.71606	1.52676	0.0676908	0.058892							12.75	1.12129	1.16661	0.0396802	0.0346635
13	2.10256	1.2635	0.120083	0.0489183		13	1.73016	1.53561	0.0695179	0.059611							13	1.12148	1.1685	0.0399584	0.0353261
13.25	2.10677	1.27175	0.116974	0.0499053		13.25	1.74168	1.54483	0.0709008	0.0600678							13.25	1.12265	1.17082	0.039685	0.034986
13.5	2.12208	1.27892	0.116883	0.0503773		13.5	1.75907	1.56028	0.0757086	0.0618141							13.5	1.12632	1.1738	0.0400659	0.0350736
13.75	2.13618	1.28725	0.118909	0.0514808		13.75	1.77181	1.5756	0.0759625	0.0628852							13.75	1.13374	1.17645	0.0406549	0.0351744
14	2.15251	1.29294	0.119585	0.0522729		14	1.79975	1.58833	0.0817858	0.064397							14	1.13791	1.17788	0.0412245	0.0356045
14.25	2.17023	1.29988	0.12094	0.0523652		14.25	1.80954	1.59924	0.0819558	0.0654115							14.25	1.14479	1.17804	0.0417361	0.0357481
14.5	2.17988	1.30785	0.120799	0.0531376		14.5	1.81914	1.60715	0.0843037	0.0655488							14.5	1.14875	1.17971	0.0422931	0.0360757
14.75	2.19386	1.31641	0.120238	0.0542993		14.75	1.82974	1.61852	0.0848726	0.0672195							14.75	1.15015	1.18118	0.0424134	0.0366086
15	2.2048	1.32258	0.119596	0.0552668		15	1.83788	1.62855	0.0863014	0.0669763							15	1.15517	1.1833	0.0431929	0.036926
15.25	2.21923	1.32969	0.119867	0.0558757		15.25	1.85759	1.63967	0.090566	0.0668706							15.25	1.15772	1.18507	0.0431764	0.0371918
15.5	2.23414	1.33771	0.119982	0.0568712		15.5	1.86931	1.65196	0.0907846	0.0686397							15.5	1.15787	1.18693	0.0431365	0.0374151
15.75	2.25355	1.34447	0.119967	0.0570828		15.75	1.88399	1.66008	0.0938655	0.0690618							15.75	1.16615	1.19076	0.0439156	0.0380782
16	2.26928	1.35109	0.120083	0.0582368		16	1.90049	1.67029	0.0976289	0.0709314							16	1.16866	1.19369	0.0438606	0.0380732
16.25	2.27875	1.35896	0.119936	0.0592015		16.25	1.90563	1.67781	0.0991286	0.0704383							16.25	1.1702	1.19882	0.0439105	0.0380638
16.5	2.29054	1.36407	0.119973	0.0594997		16.5	1.91929	1.6902	0.0981197	0.0721446							16.5	1.16912	1.20331	0.0441561	0.0386978
16.75	2.30418	1.37048	0.122619	0.0600167		16.75	1.94238	1.69643	0.101554	0.0725522							16.75	1.17259	1.20409	0.043956	0.0386514
17	2.31982	1.37626	0.122235	0.0605487		17	1.94708	1.70664	0.0997117	0.0726507							17	1.17777	1.20759	0.0446122	0.0390678
17.25	2.3341	1.38307	0.122907	0.0613823		17.25	1.9615	1.71503	0.100508	0.073181							17.25	1.18452	1.20822	0.0455083	0.0388116
17.5	2.34572	1.39102	0.12253	0.0622193		17.5	1.97327	1.71897	0.106864	0.0724505							17.5	1.1906	1.21056	0.0462633	0.039494
17.75	2.34487	1.39807	0.120354	0.0632093		17.75	1.98537	1.72713	0.106701	0.0728376							17.75	1.19231	1.21783	0.0473484	0.0397616
18	2.35545	1.40487	0.121786	0.0641578		18	1.99986	1.73486	0.108871	0.0740222							18	1.19677	1.2201	0.046905	0.0395236
18.25	2.35522	1.41066	0.121313	0.0644167		18.25	2.00942	1.7357	0.109973	0.0735076							18.25	1.20164	1.22217	0.0469151	0.0400825
18.5	2.35494	1.41732	0.121365	0.0652094		18.5	2.01895	1.74001	0.114663	0.0737449							18.5	1.20904	1.22521	0.047442	0.0401939
18.75	2.36533	1.4238	0.122196	0.0655347		18.75	2.02968	1.74692	0.115785	0.0746409							18.75	1.21171	1.2281	0.0478626	0.0398239
19	2.3698	1.42942	0.121391	0.0662433		19	2.03691	1.75279	0.115847	0.0748855							19	1.21801	1.23061	0.0475738	0.040054
19.25	2.37385	1.43596	0.120417	0.0667		19.25	2.04327	1.75692	0.115603	0.074645							19.25	1.22037	1.23301	0.0472723	0.0402884
19.5	2.37547	1.44286	0.117935	0.067502		19.5	2.04975	1.76151	0.117283	0.074702							19.5	1.22837	1.23451	0.047535	0.040051
19.75	2.38354	1.45082	0.117082	0.0687434		19.75	2.05479	1.76308	0.118116	0.0735604							19.75	1.23209	1.23738	0.047738	0.0403535
20	2.39889	1.45597	0.117026	0.0694141		20	2.05343	1.76802	0.116511	0.0736041							20	1.24098	1.23903	0.0484181	0.0406501
20.25	2.40953	1.46143	0.117257	0.0695431		20.25	2.05279	1.7692	0.113052	0.0733183							20.25	1.24276	1.24392	0.0480744	0.0410894
20.5	2.4108	1.46315	0.118923	0.0692088		20.5	2.06452	1.77731	0.116244	0.0739041							20.5	1.24995	1.24439	0.0483628	0.0408142
20.75	2.42047	1.4678	0.118846	0.069357		20.75	2.06414	1.78021	0.113775	0.0734275							20.75	1.2482	1.24806	0.0482292	0.0408366
21	2.42997	1.47221	0.118274	0.0694155		21	2.06003	1.78669	0.113476	0.0732326							21	1.24539	1.2478	0.0481757	0.0409276
21.25	2.43488	1.47735	0.12006	0.0700569		21.25	2.062	1.79109	0.114691	0.0738274							21.25	1.24803	1.24962	0.0483168	0.0411387
21.5	2.43207	1.48062	0.117808	0.070091		21.5	2.07572	1.79425	0.118388	0.0733817							21.5	1.24616	1.2511	0.0492439	0.0412037
21.75	2.43564	1.48504	0.117967	0.0706785		21.75	2.07563	1.80167	0.112556	0.0734967							21.75	1.252	1.25233	0.0493183	0.040772
22	2.43646	1.49009	0.116007	0.0710786		22	2.09443	1.80619	0.119823	0.0737179							22	1.25069	1.25496	0.0491551	0.0404544
22.25	2.436	1.49359	0.114371	0.0714829		22.25	2.10028	1.80956	0.120287	0.0733054							22.25	1.25205	1.25792	0.048713	0.0408356
22.5	2.43336	1.49577	0.11316	0.0711683		22.5	2.0913	1.81092	0.113913	0.0728199							22.5	1.25374	1.26067	0.0491045	0.0411044
22.75	2.44381	1.50184	0.113954	0.0718695		22.75	2.08995	1.81501	0.109338	0.0728371							22.75	1.2594	1.26059	0.0504721	0.0407412
23	2.44893	1.50565	0.113423	0.0717751		23	2.0968	1.81863	0.109173	0.073887							23	1.26084	1.26089	0.0503625	0.0404283
23.25	2.45569	1.50735	0.115282	0.0714467		23.25	2.09978	1.82048	0.108041	0.0739581							23.25	1.26618	1.26509	0.0502235	0.041185
23.5	2.46894	1.5132	0.116226	0.0723608		23.5	2.10426	1.82141	0.10821	0.0736931							23.5	1.2652	1.26999	0.0496798	0.0420538
23.75	2.4541	1.5177	0.113333	0.0725205		23.75	2.10997	1.82427	0.109495	0.0731984							23.75	1.27229	1.27003	0.0499994	0.0417674
24	2.46114	1.52383	0.112875	0.0732008		24	2.12573	1.83034	0.111989	0.0723823							24	1.27712	1.27618	0.0501438	0.0424236
24.25	2.47235	1.52354	0.113559	0.0729473		24.25	2.13218	1.82951	0.112786	0.072265							24.25	1.28125	1.2764	0.0498053	0.0424976
24.5	2.48346	1.5245	0.113135	0.0724876		24.5	2.13702	1.8325	0.114825	0.0715783							24.5	1.28759	1.27675	0.049359	0.04238
24.75	2.47795	1.52957	0.113521	0.0729017		24.75	2.13615	1.83955	0.115318	0.072409							24.75	1.29063	1.27762	0.049866	0.0426392
25	2.47722	1.53109	0.112146	0.072755		25	2.13887	1.83545	0.114469	0.0715166							25	1.29141	1.27908	0.0495614	0.0426551
25.25	2.48238	1.53689	0.112902	0.0735298		25.25	2.14393	1.84102	0.115685	0.0716715							25.25	1.29496	1.28081	0.0501357	0.0425066
25.5	2.48762	1.5419	0.112737	0.0741683		25.5	2.13813	1.84453	0.113315	0.0709535							25.5	1.29156	1.28658	0.0495635	0.0428746
25.75	2.49587	1.54985	0.111868	0.0751915		25.75	2.14369	1.83961	0.116005	0.0698207							25.75	1.29707	1.28815	0.0502967	0.0428164
26	2.50259	1.54968	0.113292	0.0750592		26	2.15211	1.8373	0.120191	0.0684277							26	1.29933	1.28998	0.0508086	0.0429169
26.25	2.50172	1.55272	0.115165	0.0751166		26.25	2.15555	1.83837	0.118754	0.0676012							26.25	1.30117	1.28977	0.0502842	0.0420387
26.5	2.49631	1.55595	0.114264	0.0752446		26.5	2.1643	1.84218	0.117268	0.0677859							26.5	1.29783	1.29174	0.0502164	0.0422114
26.75	2.50209	1.55997	0.114535	0.0755172		26.75	2.16833	1.84393	0.117868	0.0671411							26.75	1.30464	1.29274	0.0503355	0.0421747
27	2.50287	1.56437	0.113528	0.0758326		27	2.16589	1.84353	0.115159	0.0675612							27	1.30872	1.29161	0.0499559	0.0420593
27.25	2.49947	1.56681	0.114136	0.0762634		27.25	2.1705	1.84425	0.117414	0.067454							27.25	1.30845	1.29006	0.050117	0.0418774
27.5	2.50826	1.56602	0.114415	0.075502		27.5	2.16974	1.85259	0.117976	0.0678474							27.5	1.30648	1.29235	0.0489996	0.0423935
27.75	2.50996	1.56644	0.113553	0.0755717		27.75	2.17069	1.85534	0.117387	0.0671216							27.75	1.30904	1.29218	0.0497201	0.0424384
28	2.5024	1.57003	0.112722	0.0759356		28	2.17434	1.85706	0.115893	0.0680117							28	1.3094	1.2926	0.0498801	0.0421984
28.25	2.50833	1.57002	0.114309	0.0756619		28.25	2.18136	1.85754	0.115523	0.0680727							28.25	1.31481	1.29471	0.0509631	0.042102
28.5	2.50592	1.56985	0.113785	0.0750979		28.5	2.18373	1.85801	0.117461	0.0685155							28.5	1.31577	1.29668	0.0516202	0.0423077
28.75	2.49041	1.57555	0.112861	0.076045		28.75	2.18544	1.85766	0.117615	0.0676955							28.75	1.31992	1.29957	0.0521681	0.0426796
29	2.49261	1.57665	0.112677	0.076289		29	2.19898	1.86063	0.118516	0.0674392							29	1.32342	1.29814	0.0520992	0.0428337
29.25	2.49713	1.57639	0.112688	0.0756006		29.25	2.20884	1.86599	0.118986	0.0675713							29.25	1.32098	1.30022	0.0517992	0.0432453
29.5	2.49178	1.57774	0.112758	0.075955		29.5	2.20702	1.86266	0.119225	0.0676191							29.5	1.32162	1.30238	0.0521662	0.0430966
29.75	2.48363	1.58267	0.113387	0.076839		29.75	2.19805	1.8674	0.116454	0.0684844							29.75	1.32342	1.3029	0.0523412	0.0431165
30	2.48651	1.58298	0.113816	0.076387		30	2.20697	1.86243	0.119476	0.067487							30	1.32294	1.304	0.0522509	0.0432667
30.25	2.47736	1.5863	0.112629	0.0765895		30.25	2.20844	1.86656	0.116791	0.0684082							30.25	1.32783	1.30605	0.0524878	0.0429882
30.5	2.46941	1.58906	0.110911	0.0767538		30.5	2.20795	1.86014	0.118877	0.067493							30.5	1.33163	1.30685	0.0529508	0.0432001
30.75	2.47767	1.58926	0.112039	0.076907		30.75	2.21339	1.86214	0.118785	0.0676148							30.75	1.32802	1.31023	0.0521897	0.0434421
31	2.48052	1.58964	0.112801	0.0767193		31	2.20438	1.85948	0.117658	0.0676966							31	1.32552	1.3089	0.0521496	0.0436212
31.25	2.47046	1.59355	0.113774	0.0770271		31.25	2.2032	1.85899	0.117634	0.067167							31.25	1.32945	1.30917	0.0522504	0.0431512
31.5	2.47975	1.59948	0.113975	0.0778611		31.5	2.19469	1.86305	0.11769	0.0677179							31.5	1.33394	1.30974	0.0527686	0.0433585
31.75	2.47698	1.60178	0.112566	0.0779957		31.75	2.19742	1.85994	0.118269	0.0667039							31.75	1.33418	1.31059	0.0522048	0.0434686
32	2.48049	1.60463	0.113386	0.0781921		32	2.19004	1.85982	0.119577	0.0658269							32	1.33348	1.31114	0.0518986	0.0430404
32.25	2.48248	1.60702	0.11113	0.0788919		32.25	2.19293	1.85579	0.119988	0.0650363							32.25	1.33406	1.3128	0.0524101	0.0430121
32.5	2.49582	1.60777	0.111237	0.0788839		32.5	2.19041	1.85242	0.119829	0.0643098							32.5	1.33896	1.3143	0.0529386	0.0434192
32.75	2.49709	1.60705	0.109071	0.0785218		32.75	2.17798	1.85023	0.113082	0.062923							32.75	1.33721	1.31539	0.052735	0.0433604
33	2.52014	1.60477	0.107344	0.0782145		33	2.17526	1.85575	0.116769	0.0627063							33	1.3376	1.31798	0.0520333	0.0434782
33.25	2.52136	1.60499	0.103365	0.0781338		33.25	2.17357	1.85663	0.114853	0.0624912							33.25	1.33722	1.31819	0.0521758	0.0436795
33.5	2.53124	1.60453	0.103339	0.0777503		33.5	2.17221	1.85474	0.116628	0.0623135							33.5	1.3413	1.31621	0.0523426	0.0437966
33.75	2.55044	1.60426	0.103906	0.0774013		33.75	2.16837	1.85479	0.115588	0.0614015							33.75	1.34432	1.31643	0.0524877	0.0436407
34	2.56175	1.60686	0.105713	0.0774924		34	2.17037	1.84924	0.116389	0.0607554							34	1.34216	1.31401	0.0520067	0.0436856
34.25	2.55608	1.60659	0.105277	0.0774313		34.25	2.17013	1.84522	0.11856	0.0597815							34.25	1.34959	1.31489	0.0526977	0.0434611
34.5	2.55299	1.61137	0.105862	0.0785683		34.5	2.16498	1.84517	0.115471	0.0597014							34.5	1.34599	1.31587	0.0527796	0.0433962
34.75	2.54705	1.60816	0.105077	0.0776173		34.75	2.15552	1.84461	0.111628	0.0597302							34.75	1.34527	1.31388	0.0522565	0.0430904
35	2.5451	1.60758	0.105328	0.0775312		35	2.14218	1.83955	0.104472	0.0592435							35	1.3508	1.31338	0.0528731	0.0426251
35.25	2.55156	1.60799	0.104378	0.0778291		35.25	2.1414	1.83682	0.105947	0.0591504							35.25	1.34584	1.31677	0.0522235	0.0429718
35.5	2.53753	1.60709	0.101794	0.077387		35.5	2.14693	1.83417	0.10592	0.0593051							35.5	1.3455	1.31638	0.0526354	0.0431082
35.75	2.5401	1.60844	0.0991545	0.0776165		35.75	2.1458	1.82693	0.107923	0.0588751							35.75	1.34597	1.31613	0.0526238	0.0433752
36	2.53307	1.60817	0.100686	0.0772512		36	2.14687	1.82535	0.110012	0.0586355							36	1.34748	1.31446	0.0523156	0.0431665
36.25	2.53799	1.60926	0.101415	0.0775328		36.25	2.14751	1.82652	0.11027	0.059127							36.25	1.34932	1.31267	0.0516051	0.043559
36.5	2.52927	1.61045	0.0980514	0.0774769		36.5	2.14055	1.8302	0.106204	0.0595285							36.5	1.35691	1.31306	0.0530036	0.0430559
36.75	2.53953	1.61192	0.0997849	0.0775245		36.75	2.1327	1.83026	0.105818	0.0593373							36.75	1.3534	1.31678	0.0527136	0.043972
37	2.53299	1.61501	0.0983339	0.0779676		37	2.11747	1.83107	0.101401	0.0588688							37	1.35096	1.31372	0.0518747	0.042952
37.25	2.52938	1.61807	0.0959805	0.0784643		37.25	2.11082	1.8308	0.0973092	0.058874							37.25	1.35336	1.31555	0.0518926	0.0435751
37.5	2.5376	1.61909	0.0972625	0.0786677		37.5	2.11647	1.82961	0.0997122	0.0587432							37.5	1.35197	1.31822	0.0521651	0.0430277
37.75	2.53226	1.6201	0.0984804	0.0787249		37.75	2.13201	1.82401	0.105504	0.0583816							37.75	1.35338	1.3183	0.0519041	0.0428432
38	2.53423	1.62092	0.0979539	0.0788356		38	2.1327	1.82033	0.106921	0.0583003							38	1.34845	1.31837	0.0509226	0.0431945
38.25	2.5235	1.62296	0.0988989	0.079195		38.25	2.13522	1.81786	0.104569	0.0576845							38.25	1.34597	1.31954	0.0508865	0.0435457
38.5	2.5281	1.62393	0.100522	0.079517		38.5	2.13751	1.81514	0.102755	0.0574872							38.5	1.34776	1.32063	0.0512766	0.0432123
38.75	2.5338	1.6223	0.100165	0.0795824		38.75	2.14271	1.81724	0.108949	0.0577256							38.75	1.35162	1.3242	0.0512442	0.0429193
39	2.53544	1.62506	0.101311	0.0796406		39	2.13879	1.8192	0.107148	0.0572617							39	1.35221	1.32418	0.051119	0.0434168
39.25	2.53114	1.62885	0.102339	0.080508		39.25	2.13883	1.81676	0.104913	0.0571311							39.25	1.35455	1.32447	0.0512309	0.0432123
39.5	2.5353	1.63148	0.103487	0.0806237		39.5	2.14248	1.82072	0.104591	0.0576902							39.5	1.35184	1.32177	0.0515646	0.0427209
39.75	2.52322	1.63007	0.101383	0.0801908		39.75	2.13219	1.8206	0.0983199	0.0570716							39.75	1.3484	1.32515	0.0513303	0.042546
40	2.51817	1.62853	0.101161	0.0798315		40	2.13333	1.8162	0.0983739	0.0570423							40	1.34799	1.32204	0.0510845	0.0426527
40.25	2.51079	1.62839	0.100315	0.0793654		40.25	2.13587	1.81813	0.098663	0.0574815							40.25	1.35015	1.32224	0.0508083	0.0429545
40.5	2.51595	1.62845	0.100631	0.0792371		40.5	2.13405	1.81798	0.099255	0.0578224							40.5	1.3544	1.32364	0.0509084	0.0427101
40.75	2.51365	1.62808	0.0998556	0.0797656		40.75	2.13716	1.81708	0.0995688	0.0576146							40.75	1.35775	1.32464	0.0507022	0.0427786
41	2.5044	1.62826	0.100729	0.0792585		41	2.13425	1.81072	0.0990796	0.0572627							41	1.35169	1.32569	0.0501908	0.0427942
41.25	2.50832	1.627	0.102265	0.0789819		41.25	2.13285	1.812	0.0986492	0.057003							41.25	1.35189	1.32629	0.0500077	0.0426351
41.5	2.50057	1.62737	0.100122	0.0788811		41.5	2.14484	1.81123	0.098617	0.0567642							41.5	1.35124	1.32548	0.0496972	0.0425279
41.75	2.49927	1.62885	0.100147	0.0787836		41.75	2.1534	1.8064	0.104971	0.056793							41.75	1.3478	1.32581	0.0496318	0.0428389
42	2.50044	1.62803	0.100395	0.0785809		42	2.15736	1.80805	0.106168	0.0566021							42	1.34951	1.32455	0.0494747	0.0423188
42.25	2.49202	1.62714	0.0980062	0.0786417		42.25	2.1544	1.80851	0.103134	0.0568783							42.25	1.35245	1.32638	0.0494111	0.0423419
42.5	2.4878	1.62881	0.0978246	0.0790651		42.5	2.15505	1.81101	0.104984	0.0567067							42.5	1.35481	1.32773	0.0496042	0.0429253
42.75	2.49037	1.62422	0.0979166	0.0777567		42.75	2.16208	1.81193	0.107374	0.056776							42.75	1.3586	1.32749	0.0500649	0.0428643
43	2.4923	1.62706	0.0975579	0.0779802		43	2.15418	1.80488	0.106147	0.056985							43	1.36065	1.33064	0.0501071	0.0432042
43.25	2.4867	1.62856	0.0989168	0.0782242		43.25	2.1567	1.80333	0.105734	0.0571339							43.25	1.36147	1.33105	0.0490503	0.0435225
43.5	2.48654	1.62637	0.099243	0.0775615		43.5	2.16321	1.80497	0.109378	0.0573561							43.5	1.36344	1.33221	0.0485027	0.0437355
43.75	2.49452	1.62823	0.0993119	0.0774217		43.75	2.15779	1.80509	0.110396	0.0574863							43.75	1.35946	1.33207	0.0481821	0.043616
44	2.47833	1.6251	0.0992682	0.0768794		44	2.15412	1.79531	0.110362	0.0574208							44	1.36222	1.33389	0.048494	0.0432458
44.25	2.49091	1.62609	0.101648	0.0767666		44.25	2.14785	1.79978	0.110764	0.0570983							44.25	1.36417	1.33519	0.0482836	0.0433365
44.5	2.49921	1.63086	0.10281	0.0773413		44.5	2.15208	1.79752	0.111204	0.0571573							44.5	1.36416	1.33495	0.0487385	0.0427008
44.75	2.49362	1.632	0.101758	0.0772857		44.75	2.15104	1.7947	0.110607	0.0565458							44.75	1.3608	1.33518	0.0481006	0.0426261
45	2.48957	1.6326	0.101659	0.0770737		45	2.14345	1.79414	0.107579	0.0563811							45	1.36551	1.33537	0.0482995	0.0427306

[truncated: 10 more sheets: Fig. S1, Fig. S2a, Fig. S2b, Fig. S3a, Fig. S3b, Fig. S3c, Fig. S3d, Fig. S4b, Fig. S5f, Fig. S7]
